# Supplementary material for: Prevalence and Impact of Concomitant Atrial Fibrillation in Patients Undergoing Percutaneous Coronary Intervention for Acute Myocardial Infarction
Source: J Clin Med. 2024 Apr 17;13(8):2318. doi: 10.3390/jcm13082318 (PMC11050934; doi:10.3390/jcm13082318)
Supplement: Supplementary file 1 [file jcm-13-02318-s001.zip]

Archive with 1 entries (1 files):
- jcm-2907463-supplementary.pdf
